# Supplementary material for: Variation in Soil Microbial Communities Across Plantation Types in the Yellow River Floodplain of Western Shandong, China
Source: Microorganisms. 2026 Jun 20;14(6):1369. doi: 10.3390/microorganisms14061369 (PMC13304021; doi:10.3390/microorganisms14061369)
Supplement: Supplementary file 1 [file microorganisms-14-01369-s001.zip]

Archive with 1 entries (1 files):
- microorganisms-4338640-supplementary.pdf
